# Supplementary material for: Identification of an EMT‐related gene‐based prognostic signature in osteosarcoma
Source: Cancer Med. 2023 Apr 27;12(11):12912–28. doi: 10.1002/cam4.5942 (PMC10278480; doi:10.1002/cam4.5942)
Supplement: Supplementary file 5 — Table S1. [file CAM4-12-12912-s005.xlsx]

## Sheet: surv_TARGET
TARGET_Cohort
PATIENT	OS	OS.time	gender	meta	age
TARGET.40.0A4HMC.01A	0	377	M	Non-metastatic	27
TARGET.40.PASEFS.01A	0	2112	M	Non-metastatic	18
TARGET.40.PAUYTT.01A	0	579	F	Non-metastatic	18
TARGET.40.PALKDP.01A	0	3282	F	Non-metastatic	9
TARGET.40.PASFCV.01A	0	2062	F	Non-metastatic	10
TARGET.40.PAPXGT.01A	0	2526	F	Non-metastatic	11
TARGET.40.PAVECB.01A	0	476	F	Non-metastatic	8
TARGET.40.PANGRW.01A	0	3378	M	Non-metastatic	16
TARGET.40.0A4I4M.01A	0	708	F	Non-metastatic	18
TARGET.40.PAKXLD.01A	0	2462	F	Non-metastatic	14
TARGET.40.PANZHX.01A	0	1323	F	Bone_Lung	14
TARGET.40.PASYUK.01A	0	1869	F	Non-metastatic	16
TARGET.40.PANGPE.01A	0	3378	M	Non-metastatic	13
TARGET.40.PALKGN.01A	0	2122	M	Non-metastatic	16
TARGET.40.PATAWV.01A	0	1702	M	Non-metastatic	15
TARGET.40.0A4HLD.01A	0	3946	M	Non-metastatic	19
TARGET.40.PALHRL.01A	0	4374	M	Lung	16
TARGET.40.PANXSC.01A	0	1217	M	Non-metastatic	15
TARGET.40.0A4I9K.01A	0	2257	M	Non-metastatic	22
TARGET.40.0A4HX8.01A	0	1750	M	Non-metastatic	29
TARGET.40.PALWWX.01A	0	2163	F	Lung	12
TARGET.40.PAUBIT.01A	0	1029	F	Non-metastatic	12
TARGET.40.0A4I5B.01A	0	619	M	Non-metastatic	20
TARGET.40.PASRNE.01A	0	1707	F	Non-metastatic	3
TARGET.40.0A4I65.01A	0	2895	M	Non-metastatic	17
TARGET.40.PARGTM.01A	0	2610	M	Non-metastatic	16
TARGET.40.PAKFVX.01A	0	922	M	Non-metastatic	14
TARGET.40.PALFYN.01A	1	1003	F	Non-metastatic	13
TARGET.40.PAMTCM.01A	0	3002	F	Non-metastatic	13
TARGET.40.PANZZJ.01A	0	1538	M	Non-metastatic	18
TARGET.40.PAMJXS.01A	0	3976	M	Non-metastatic	11
TARGET.40.PASEBY.01A	0	2049	M	Non-metastatic	11
TARGET.40.0A4I48.01A	0	1616	F	Lung	16
TARGET.40.PAPIJR.01A	0	1719	F	Non-metastatic	12
TARGET.40.PAMHYN.01A	0	3899	F	Non-metastatic	9
TARGET.40.PATPBS.01A	0	1468	M	Non-metastatic	15
TARGET.40.PATEEM.01A	0	1451	M	Non-metastatic	16
TARGET.40.0A4I0W.01A	0	683	M	Non-metastatic	20
TARGET.40.PASUUH.01A	0	1625	F	Non-metastatic	14
TARGET.40.PATMIF.01A	0	1579	F	Non-metastatic	12
TARGET.40.0A4I3S.01A	0	1844	M	Non-metastatic	22
TARGET.40.PATJVI.01A	0	1575	M	Lung	15
TARGET.40.0A4HXS.01A	0	2948	M	Non-metastatic	23
TARGET.40.PARJXU.01A	1	1631	F	Lung	12
TARGET.40.0A4I8U.01A	0	983	M	Non-metastatic	20
TARGET.40.PANVJJ.01A	0	3095	F	Non-metastatic	13
TARGET.40.PALZGU.01A	1	2882	M	Non-metastatic	15
TARGET.40.PAPWWC.01A	0	2520	F	Non-metastatic	9
TARGET.40.PANSEN.01A	0	2256	M	Non-metastatic	14
TARGET.40.PAVALD.01A	0	551	M	Non-metastatic	16
TARGET.40.PAMRHD.01A	1	74	F	Bone_Lung	10
TARGET.40.PASNZV.01A	0	1747	M	Non-metastatic	16
TARGET.40.PAUXPZ.01A	0	724	F	Lung	12
TARGET.40.PAUTWB.01A	0	687	M	Non-metastatic	13
TARGET.40.PAVCLP.01A	0	511	F	Non-metastatic	11
TARGET.40.PAMHLF.01A	0	1913	M	Non-metastatic	8
TARGET.40.PAKZZK.01A	1	1515	M	Non-metastatic	13
TARGET.40.PANMIG.01A	1	776	M	Lung	14
TARGET.40.PASSLM.01A	0	1865	M	Lung	9
TARGET.40.PATUXZ.01A	1	510	F	Bone_Lung	17
TARGET.40.PALECC.01A	1	754	F	Non-metastatic	10
TARGET.40.PASKZZ.01A	0	542	F	Non-metastatic	13
TARGET.40.0A4I4O.01A	1	627	M	Non-metastatic	32
TARGET.40.PATMPU.01A	1	1579	M	Non-metastatic	13
TARGET.40.PAMEKS.01A	1	857	M	Lung	10
TARGET.40.PAVDTY.01A	0	369	M	Non-metastatic	13
TARGET.40.0A4I6O.01A	1	1906	M	Non-metastatic	18
TARGET.40.PARDAX.01A	1	679	M	Lung	10
TARGET.40.PAPNVD.01A	1	922	F	Non-metastatic	14
TARGET.40.PARKAF.01A	1	1061	M	Non-metastatic	16
TARGET.40.PAUUML.01A	0	672	M	Non-metastatic	5
TARGET.40.PAMYYJ.01A	1	271	M	Lung	17
TARGET.40.0A4HY5.01A	1	290	M	Lung	19
TARGET.40.PARFTG.01A	1	653	F	Non-metastatic	13
TARGET.40.PATKSS.01A	1	758	M	Non-metastatic	13
TARGET.40.PAUTYB.01A	1	537	F	Non-metastatic	12
TARGET.40.PAPKWD.01A	1	422	M	Non-metastatic	9
TARGET.40.PATMXR.01A	1	386	F	Bone_Lung	20
TARGET.40.0A4I42.01A	1	619	F	Non-metastatic	17
TARGET.40.PAUVUL.01A	1	347	F	Lung	5
TARGET.40.PANPUM.01A	1	295	M	Lung	16
TARGET.40.PARBGW.01A	0	286	F	Bone	12
TARGET.40.0A4I0Q.01A	1	519	F	Lung	19
TARGET.40.PAMLKS.01A	1	180	F	Bone_Lung	12
GEO Cohort
Patients	OS	OS.time	gender	Metastases	age	huvos grade
GSM531303	0	60	M	0	264	1
GSM531313	0	143	M	0	175	2
GSM531309	1	83	F	1	212	2
GSM531333	0	184	F	0	111	4
GSM531330	1	25	F	1	128	1
GSM531301	1	110	F	1	144	3
GSM531312	1	40	F	1	164	1
GSM531321	0	97	F	0	487	2
GSM531308	0	95	M	1	177	4
GSM531334	0	194	F	0	37	4
GSM531287	0	45	M	1	180	3
GSM531352	0	60	M	0	192	0
GSM531310	0	246	M	0	216	3
GSM531323	0	77	F	0	137	2
GSM531304	0	60	F	0	696	0
GSM531305	0	60	M	0	336	3
GSM531320	0	78	M	0	136	3
GSM531311	1	25	M	1	200	1
GSM531302	0	63	F	0	204	2
GSM531335	0	94	F	0	244	3
GSM531351	0	87	M	0	217	3
GSM531331	0	219	M	0	217	2
GSM531291	1	18	M	1	948	0
GSM531319	0	105	M	0	101	1
GSM531292	1	30	M	1	200	1
GSM531284	0	28	F	1	133	1
GSM531306	1	10	M	1	200	1
GSM531307	1	39	M	1	223	3
GSM531328	0	32	M	1	218	2
GSM531283	0	46	M	1	170	3
GSM530667	1	27	M	1	174	4
GSM531325	0	120	F	0	229	2
GSM531324	1	47	M	1	304	2
GSM531296	0	26	M	1	220	4
GSM531322	1	33	M	1	198	3
GSM531300	0	123	M	1	228	3
GSM531295	1	27	M	1	183	2
GSM531290	0	25	M	1	181	1
GSM531297	1	18	M	1	385	1
GSM531332	0	193	F	0	192	2
GSM531298	1	189	F	1	468	0
GSM531314	1	11	M	1	200	0
GSM531299	0	36	M	1	264	1
GSM531289	1	33	F	1	204	1
GSM531285	1	11	F	1	81	1
GSM531326	0	91	F	0	242	3
GSM531293	1	35	M	1	205	3
GSM531327	1	29	M	1	165	2
GSM530899	1	21	M	1	162	2
GSM531329	0	31	M	1	96	2
GSM531288	1	13	M	1	180	2
GSM531286	0	37	M	1	144	2
GSM531294	1	4	F	1	129	0
