# Supplementary material for: Identification of an EMT‐related gene‐based prognostic signature in osteosarcoma
Source: Cancer Med. 2023 Apr 27;12(11):12912–28. doi: 10.1002/cam4.5942 (PMC10278480; doi:10.1002/cam4.5942)
Supplement: Supplementary file 6 — Table S2. [file CAM4-12-12912-s004.xlsx]

## Sheet: ERGs
ERGs
ABI3BP	HMGA2	HDGF	ONECUT2	NPPA	CCR9
ACTA2	CXCR4	HAS2	ROCK2	NOV	MTHFD2
ADAM12	TP53	SENP1	RASAL2	NOTCH4	GNA13
ANPEP	EGF	GPC3	EIF2AK3	NOTCH3	LEFTY1
APLP1	MTDH	USP22	MAP4K4	NME1	PDPN
AREG	MAPK1	EFEMP1	QKI	NKX6-1	CXCL13
BASP1	PTEN	VWCE	HAND1	NFIL3	FST
BDNF	RAC1	F2R	CYP7B1	NFIC	MAD2L2
BGN	MMP9	ELF5	FOXP2	MYL2	PAK4
BMP1	GLI1	EPHA2	ZFYVE9	MYD88	CDKN1A
CALD1	MET	EDN1	SLC9A3R1	MYCN	SPRY1
CALU	SMAD4	JAG1	KL	MYBL2	MSLN
CAP2	KLF4	DLX2	LHX2	MYB	PSME3
CAPG	MYC	CTSL	IGSF8	TRIM37	CDK3
CD44	SMAD7	PARP1	CD14	MST1R	TRAP1
CD59	SIRT1	CRKL	NOG	MSN	CDH13
CDH11	CCR7	TXNIP	LRRFIP1	MMP19	NR1H3
CDH2	PROM1	SPRY2	MARVELD3	MMP13	MICA
CDH6	TGFB2	ADAM10	ARHGEF2	MMP11	OCLN
COL11A1	PIK3CA	TRIM28	LATS1	MMP8	DNAJB6
COL12A1	RHOA	HDAC6	NMI	MLLT3	CDH5
COL16A1	AR	ZBTB33	PSTPIP1	ASCL2	FRAT1
COL1A1	CD274	CDC42	SOCS3	MITF	PDCD6IP
COL1A2	FOXM1	HS3ST3B1	HS6ST2	CXCL9	HDAC5
COL3A1	YAP1	SETDB1	CCNG2	MEF2D
COL4A1	SRC	HDAC4	CDKL2	MDM4
COL4A2	MALAT1	UBE3C	BTRC	SMAD9
COL5A1	JAK2	BAG3	CCND2	ARRB1
COL5A2	WWTR1	MAGED1	TIMELESS	LYN
COL5A3	TNF	CD36	NR1I2	LTBP1
COL6A2	RELA	ABCG2	INPP4B	LRP6
COL6A3	MAPK3	NTN1	SCEL	LMNB1
COL7A1	HGF	ADIPOQ	TNFRSF11A	LIMS1
COL8A2	TWIST2	RNF8	TNFSF10	LIF
COMP	NANOG	ACVR1	TNFSF12	LGALS9
COPA	SP1	CCNA2	CBR1	RHOG
CRLF1	S100A4	SQSTM1	EED	KRT19
CTGF	PTK2	SPHK1	ABCC3	KRT18
CTHRC1	MAPK7	HDAC3	CBLB	KRT17
CXCL1	MUC1	WISP3	IRS2	KRT8
CXCL12	HMGB1	NRP2	SCIN	KRT7
CXCL6	EZH2	RUNX3	IKBKG	KIF5B
CYR61	ESR1	STC2	PIK3R3	KDR
DAB2	CAV1	RUNX1	PPM1D	KCNN4
DCN	SOX2	TNFSF11	USMG5	KCNH1
DKK1	BMP7	LGR5	SEMA7A	JAK3
DPYSL3	BMP4	HAVCR2	LOXL3	JAG2
DST	SHH	DYRK2	HINT2	ITGB6
ECM1	PTGS2	PITPNM3	SPZ1	IRS1
ECM2	POU5F1	AXIN2	TEAD2	IRF6
EDIL3	KRAS	AXIN1	FOXN1	AQP9
EFEMP2	ID1	NCOA3	CUL3	ITGA6
ELN	H19	ACTN4	SPOP	FOXK2
EMP3	FGFR1	CA9	MARVELD1	IL18
ENO2	FOXQ1	YWHAZ	ITCH	IL6R
FAP	MTA1	TUFT1	YPEL3	IL4
FAS	GRHL2	TPBG	CAPZA1	IRGM
FBLN1	TRPS1	TP53BP2	CAPNS1	NANOS3
FBLN2	ADAM17	TLE1	USP9X	IDH2
FBLN5	BMP2	TIAM1	VANGL1	IDH1
FBN1	CCL18	TGFB1I1	TRIM11	IRF8
FBN2	CCL2	TEAD1	WNT5B	RAB43
FGF2	ROCK1	MAP3K7	PTP4A2	HSP90AA1
FLNA	PPARG	STAT5B	MED28	HSPB2
FMOD	NTRK2	STAT5A	ELL3	BIRC2
FN1	HDAC1	STAT1	NUBPL	HRG
FOXC2	AGER	BRAF	FBXO11	HOXD9
FSTL1	NUMB	SRI	TRPM8	APBB1
FSTL3	WNT1	SOX5	DDR1	HOXA9
FUCA1	TLR4	BMP6	ZYX	NR4A1
FZD8	TCF3	SKP2	ZNF217	HK2
GADD45A	STK11	SIM2	PCGF2	HIP1
GADD45B	CCL21	SDC2	ZNF143	EHD2
GAS1	CCL20	CCL19	ZFP36	ANXA5
GEM	LEF1	CEACAM1	WNT11	H2AFZ
GJA1	PAX2	RPS6KB1	WNT6	ANXA1
GLIPR1	DDR2	ALX4	VTN	REPIN1
GPC1	YBX1	RNH1	VSNL1	CARD10
GPX7	MCAM	CCND1	VHL	GSK3A
GREM1	LCN2	RAF1	VCP	BRD7
HTRA1	IL1B	MTA3	UCP2	TBK1
ID2	IGF1R	PBXIP1	UCHL3	FHOD1
IGFBP2	IGF1	CTNNBIP1	TYRO3	GRIN1
IGFBP3	HSF1	PRSS8	TYMS	GPI
IGFBP4	HNF4A	PROP1	TXN	GOLGA2
IL15	FOXA1	MAP2K1	TUFM	GLRX
IL32	ERBB2	BTBD7	C5AR1	GLS
IL6	EGR1	PRKAA1	PHLDA2	EML4
INHBA	KLF8	TRIM62	TSC2	GLO1
ITGA2	NES	RNF111	TSC1	GLS2
ITGA5	NUAK1	IL17RD	TRPC5	DKK3
ITGAV	CLDN1	PKD1	ACTG2	BBC3
ITGB1	RUNX2	SUFU	TP53BP1	LYPD3
ITGB3	TP73	IL23A	TNXB	GJB2
ITGB5	THBD	MAGEC2	TNS1	AMHR2
JUN	TGFBR2	HOOK1	TLN1	GATA6
LAMA1	TGFB3	PDCD1	TLE4	GATA1
LAMA2	STIM1	CRIM1	TJP1	GAPDH
LAMA3	SRF	EGFL7	NR2F2	SIN3A
LAMC1	BRCA1	PCBP1	TFCP2	LETMD1
LAMC2	SOX9	F11R	TDGF1	BRMS1
LGALS1	SOX4	FURIN	TCF7	ARMC8
LOX	FSCN1	PEBP1	TBX3	TXN2
LOXL1	SIX1	P2RY2	TBX2	SPDEF
LOXL2	SATB1	NFKBIA	TAZ	FSCN2
LRP1	BCL2L1	NF1	KLF5	NR5A2
LRRC15	OVOL2	NCL	ST14	FSHR
LUM	MKL1	CEACAM6	SREBF1	IL27
MAGEE1	NDRG2	ASCL1	SOX3	CCNDBP1
MATN2	EIF5A2	MGAT3	SON	PADI4
MATN3	PARD3	MDK	SOD2	MMD
MCM7	PRKCI	MCL1	STK33	SCRIB
MEST	AXL	LMNA	SLC2A1	SUZ12
MFAP5	FBXW7	LGALS3	SKI	NCSTN
MGP	TRIM33	LASP1	ST8SIA1	ARHGEF12
MMP1	PAK1	LAMA5	ST6GAL1	NEDD4L
MMP14	OSM	KIT	SIAH2	FMR1
MMP2	ROR2	CD82	SIAH1	EXOC7
MMP3	MSX2	JARID2	SHC1	FLT1
MSX1	LEP	ITGB4	CPEB1	PLXND1
MXRA5	L1CAM	ITGA3	SFTPC	PEG10
MYL9	RHOC	AQP5	SOX17	SNW1
MYLK	BIRC5	AQP3	SEMA4A	ALDOB
NID2	HSPA5	IL11	GOLPH3	CEP164
NNMT	HOXA13	HES1	CX3CL1	FKBP5
NOTCH2	ANXA2	PRMT1	CCL25	PHLDA1
NT5E	PDCD4	HRAS	CCL22	XRN2
OXTR	GATA3	HOXB9	CCL3	FHL2
PCOLCE	ALK	HOXA10	ATXN1	FHL1
PCOLCE2	FLOT2	HMGB3	SALL1	SCUBE3
PDGFRB	FOXC1	HIC1	S100P	FCN2
PDLIM4	FGFR2	HDAC2	S100A9	FBP1
PFN2	AKT2	H2AFX	S100A8	FASN
PLAUR	EPAS1	GSN	S100A6	ALDH1A1
PLOD1	DNMT1	UHRF1	S100A2	F3
PLOD2	CTNND1	HIPK2	ROS1	F2RL2
PLOD3	CTBP1	GRN	RORC	F2
PMP22	MAPK14	ANG	BCL6	ETV1
POSTN	AGR2	GLI2	RGS3	ETS2
PPIB	NDRG1	NOX1	RDX	ETS1
PRRX1	CDKN1B	LRIG1	RBP2	ESRRB
PTHLH	CD24	SLC39A6	SENP2	ALAD
PTX3	TNFSF15	FZD2	NTN4	ERN1
PVR	GDF15	FUT4	RASA1	ERF
RGS4	TP53INP1	BRD4	CXCL16	EPHB3
RHOB	WNT3A	SIRT3	PTPRZ1	EPHA8
SCG2	WISP2	DICER1	PTPN14	EPHA4
SDC1	NRP1	SATB2	PTPN6	EP300
SDC4	ACTL6A	BOP1	SCUBE2	ENO1
SERPINE1	CUL4A	EPB41L3	EPB41L5	ENG
SERPINE2	FZD7	FGF9	PTN	ELK3
SERPINH1	FOSL1	FGF1	STIM2	ELK1
SFRP1	PDGFD	ETV4	MTUS1	CYP4Z1
SFRP4	TBL1XR1	ESRRA	MKL2	ELAVL1
SGCB	TNFAIP8L2	ESR2	RAB22A	EIF5A
SGCD	YWHAG	ERG	CAMK1D	EIF4G1
SGCG	YY1	EPS8	TBX20	EIF4E
SLC6A8	WT1	EPO	PROX1	EIF2S1
SLIT2	VDR	EPHB2	AJAP1	EFNB2
SLIT3	CCR2	AHR	PRKCQ	EEF1D
SNAI2	NR2C2	E2F1	HDAC8	EDNRA
SNTB1	TIMP2	HBEGF	PAG1	ECT2
SPARC	TGFBR1	DLX4	FOXJ2	DVL2
SPP1	TGFA	DAB2IP	PRKCE	AGTR1
TAGLN	TERT	PAQR3	PRKAA2	DNMT3B
TFPI2	TCF4	CTSZ	LGR4	DDX5
TGFB1	BSG	SLC30A7	BRF2	DAPK1
TGFBI	SKIL	CSNK2B	IMP3	CYP3A5
TGFBR3	SMURF2	CRYAB	PPP1R8	PEBP4
TGM2	SFRP2	CRK	GIPC2	CYP1B1
THBS1	CXCL5	CREB1	POMC	CMTM8
THBS2	CCL5	CLDN7	ERRFI1	CSPG4
THY1	BCL2	CLDN4	MBD3	CSK
TIMP1	RB1	CLU	PLS3	CRMP1
TIMP3	PTPN11	UHRF2	PLAGL2	CREBBP
TNC	SALL4	EHMT2	PLA2G4A	ADM
TNFAIP3	TMPRSS4	PROKR1	PIK3R1	KLF6
TNFRSF11B	MAPK8	WASF3	SERPINI1	COL8A1
TNFRSF12A	PRKCA	CFTR	ABCB1	KLF17
TPM1	MEG3	KHDRBS1	WWOX	CNTN1
TPM2	TUG1	TRIM16	CYB5R1	MSI2
TPM4	SEMA4C	CEBPB	PDGFB	CCR6
VCAM1	PIN1	CEBPA	LIMA1	CCR5
VEGFC	PGF	HOXB13	PRRX2	CLK2
VIM	SERPINF1	TACC3	PDE4A	LRG1
WNT5A	PAWR	CDX2	PLAC8	CKS2
SNAI1	NODAL	FAM3C	TFDP3	BATF2
CDH1	ATM	CDKN2A	PCSK1	CIRBP
TWIST1	MUC4	CDK5	ING4	MGLL
CTNNB1	MMP7	RBM8A	ANGPTL4	VSIG4
STAT3	MAP3K4	MRC2	PCMT1	EGLN3
HIF1A	MAP3K3	GAB2	GMNN	PKP3
AKT1	MDM2	CD151	PCDH9	RASSF1
SMAD3	JUNB	HDAC9	PBX3	PTP4A3
EGFR	IGFBP7	SEMA3E	PARD6A	BVES
SMAD2	HSPB1	VGLL4	PRDX1	PIM2
NOTCH1	HSPA4	CD63	OPRM1	EHD1
ILK	HOXB7	MICAL2	NUCB2	PPARGC1A
GSK3B	FOXA2	PITPNM1	ROR1	PGRMC1
NFKB1	HMOX1	CXCL14	NTRK3	HPSE
