# Supplementary material for: Identification of an EMT‐related gene‐based prognostic signature in osteosarcoma
Source: Cancer Med. 2023 Apr 27;12(11):12912–28. doi: 10.1002/cam4.5942 (PMC10278480; doi:10.1002/cam4.5942)
Supplement: Supplementary file 7 — Table S3. [file CAM4-12-12912-s006.xlsx]

## Sheet: Sheet1
Primers
GAPDH	GGAGCGAGATCCCGTCAAGA
	TCGTGGTTCACACCCATCAC
CDK3	GACACCCAGCGAAGACACAT
	AGGGGATGAGAAGTACGGGT
siRNA
siCDK3	GGAGCAUUGGUUGCAUCUUTT
	AAGAUGCAACCAAUGCUCCTT
